# Supplementary material for: The Impact of Probiotics on Clinical Symptoms and Peripheral Cytokines Levels in Parkinson’s Disease: Preliminary In Vivo Data
Source: Brain Sci. 2024 Nov 15;14(11):1147. doi: 10.3390/brainsci14111147 (PMC11592242; doi:10.3390/brainsci14111147)
Supplement: Supplementary file 1 [file brainsci-14-01147-s001.zip]

Archive with 1 entries (1 files):
- brainsci-3316120-supplementary.pdf
